# Supplementary material for: Intermittent Hypoxic Therapy Inhibits Allogenic Bone-Graft Resorption by Inhibition of Osteoclastogenesis in a Mouse Model
Source: Int J Mol Sci. 2021 Dec 28;23(1):323. doi: 10.3390/ijms23010323 (PMC8745522; doi:10.3390/ijms23010323)
Supplement: Supplementary file 1 [file ijms-23-00323-s001.zip]

Archive with 1 entries (1 files):
- ijms-1483713-supplementary.pdf
